# Supplementary material for: Elastic Resistance and Shoulder Movement Patterns: An Analysis of Reaching Tasks Based on Proprioception
Source: Bioengineering (Basel). 2023 Dec 19;11(1):1. doi: 10.3390/bioengineering11010001 (PMC10813056; doi:10.3390/bioengineering11010001)
Supplement: Supplementary file 1 [file bioengineering-11-00001-s001.zip]

Archive with 1 entries (1 files):
- bioengineering-2723310-supplementary.pdf
